# Supplementary material for: Inhibition of iRhom1 by CD44-targeting nanocarrier for improved cancer immunochemotherapy
Source: Nat Commun. 2024 Jan 4;15:255. doi: 10.1038/s41467-023-44572-6 (PMC10766965; doi:10.1038/s41467-023-44572-6)
Supplement: Supplementary file 4 — Supplementary Data 1 [file 41467_2023_44572_MOESM4_ESM.xlsx]

## Sheet: Supplementary table 1_0811
Drug_target	Average_correlation_zscore	Hit_number
inhibitor of HDAC1, HDAC2, HDAC3, HDAC6,+A2:E153 and HDAC8	8.18843	15
inhibitor of microtubule assembly	8.57947	11
inhibitor of topoisomerase	8.79565	8
inhibitor of polo-like kinase 1 (PLK1)	10.6764	6
inhibitor of nicotinamide phosphoribosyltransferase	7.13414	5
silvestrol analog; inhibits translation by modulating the eIF4F complex	8.14065	4
product of diversity oriented synthesis	8.05145	4
DNA alkylator	8.04815	4
inhibitor of cyclin-dependent kinases	7.55633	4
inhibitor of bromodomain (BRD) and extra-C terminal domain (BET) proteins	9.77733	3
inhibitor of VEGFRs, c-KIT, and PDGFR alpha and beta	6.70678	4
inhibitor of exportin 1	8.7779	3
inhibitor of IKK-2	8.59897	3
inhibitor of MCL1	8.19447	3
inhibitor of LSF1-mediated transcription	8.0938	3
inducer of DNA damage	11.3495	2
inhibitor of Janus kinases 1 and 2	7.5549	3
inhibitor of phosphdiesterase 4A/B/D	10.4997	2
peptide mimetic; inhibitor of SRC activity in cells	10.2423	2
inhibitor of fatty acid amide hydrolase; inhibitor of anandamide uptake	9.8352	2
inhibitor of ceramidase activity	9.81785	2
inhibitor of polo-like kinase 1; inhibitor of PI3K catalytic subunits alpha and beta	9.64095	2
inhibitor of aurora kinases A and B	9.3384	2
inhibitor of chemokine receptor 2	9.2855	2
inhibitor of FLT3 and AURKA	9.01645	2
inhibitor of DNA methyltransferase	8.9764	2
inhibitor of RNA helicase A (RHA) binding to EWS-FLI1; inhibitor of ERG and ETV1 activity	8.73195	2
inhibitor of aurora kinase B	8.5623	2
agonist of retinoic acid receptor gamma	8.48685	2
inhibitor of RAS farnesyltransferase	8.43975	2
inhibitor of mTOR	5.62157	3
inhibitor of BCL2, BCL-xL, and BCL-W	8.13035	2
inhibitor of carbonic anhydrase isoform IX	7.9748	2
inhibitor of PLK1 and PLK3	7.95265	2
DNA crosslinker	7.92045	2
inhibitor of Janus kinase 2	7.89085	2
analog of the natural product piperlongumine	7.7858	2
natural product; modulator of NFKB1 and STAT3 signaling	7.7727	2
inhibitor of ataxia telangiectasia mutated (ATM)	7.75475	2
inhibitor of WEE1	7.6392	2
inhibitor of tubulin polymerization	7.57405	2
natural product; inhibitor of glucose uptake	7.392	2
inhibitor of telomerase reverse transcriptase	7.3684	2
ML239; inhibitor of breast cancer stem cell proliferation	7.13835	2
inhibitor of farnesyltransferase	7.06815	2
analog of tetracycline	6.99775	2
selectively kills engineered cells expressing mutant HRAS	6.93795	2
inhibitor of VEGFRs, c-KIT, and PDGFRB	6.5164	2
inhibitor of G9a histone methyltransferase	6.4684	2
inhibitor of thioredoxin-1	12.481	1
agonist of retinoid acid receptors	6.0308	2
inhibitor of insulin-like growth factor 1 receptor and insulin receptor	5.78125	2
inhibitor of STAT3 signaling	5.53195	2
inhibitor of DNA replication; inhibitor of ribonucleotide reductase, thymidylate synthetase, and cytidine monophosphate (UMP-CMP) kinase	10.732	1
inhibitor of cell division cycle 25 phosphatase (CDC25)	10.604	1
inhibitor of leucine-rich repeat kinase 2; inhibitor of doublecortin-like kinase	10.532	1
substituted pyridone antimycotic; inhibitor of the iron-dependent enzyme ribonucleotide reductase	10.319	1
activates cellular activity of RhoA; modulator of Rho/Rho kinase/LIM kinase/cofilin signaling	10.278	1
inhibitor of ceramide kinase	10.264	1
inhibitor of p38 MAPK	5.0684	2
re-activator of the pro-apoptotic activity of mutant p53	9.945	1
inhibitor of kinesin 11	9.602	1
binder of nuclear receptor SHP	9.3859	1
natural product; modulator of ROS; modulator of NF-kappa-B signaling	9.0447	1
inhibitor of downstream signaling of RIP3 associated with MLKL	8.9507	1
inhibitor of threonine endopeptidase taspase 1	8.9224	1
dimer of piperlongumine; inducer of ROS	8.8839	1
inhibitor of c-MET and ALK	8.8395	1
inhibitor of c-KIT and VEGFR2	8.8362	1
natural product; modulator of ROS levels	8.8233	1
inhibitor of protein kinase C beta	8.7531	1
inhibitor of ubiquitin isopeptidase	8.7486	1
inhibitor of aryl hydrocarbon receptor	8.4301	1
partial agonist of cannabinoid receptor 2	8.3371	1
natural product; inhibitor of nucleophosmin	8.3194	1
inhibitor of focal adhesion kinase	8.2634	1
inhibitor of MCL1, BCL2, and BCL-xL	8.2486	1
inhibitor of WNT signaling by blocking beta-catenin transcription	8.2391	1
inhibitor of fatty acid synthase; inhibitor of HMG-CoA synthase	8.1666	1
inhibitor of Nedd-8 activating enzyme	8.1397	1
inhibitor of checkpoint kinases 1 and 2	8.1315	1
inhibitor of Werner syndrome helicase activity	8.0617	1
analog of natural product cortistatin	8.0466	1
inhibitor of poly (ADP-ribose) polymerase 1 and 2	7.96	1
inhibitor of CRM1-mediated nucleocytoplasmic transport	7.9199	1
antagonist of proteinase-activated receptor 1 (PAR1)	7.9098	1
inhibitor of c-MET and VEGFRs	7.9	1
induction of rat HCN cell differentiation as judged by induction of neuronal reporter neuroD activity	7.8592	1
inhibitor of protein translation by preventing protein elongation	7.7541	1
inhibitor of the deubiquitinase activity of USP9X, USP5, USP14, and UCH37	7.7462	1
inhibitor of serine/threonine p21-activating kinase 4	7.7196	1
inhibitor of lactate dehydrogenase; inhibitor of BCL2 family members	7.697	1
inhibitor of BCL2	7.6896	1
inhibitor of MET	7.6747	1
electrophilic inducer of the NFE2L2-KEAP1 pathway	7.6546	1
inhibitor of MDM2	7.5652	1
inhibitor of RAD51	7.5279	1
activator of procaspase-3	7.5046	1
inhibitor of DNA methyltransferases	7.4906	1
inhibitor of calcineurin	7.4201	1
inhibitor of VEGFR2, c-KIT, and PDGFRA	7.4165	1
inhibitor of dynamin 1; inhibitor of mitrochondrial division inhibitor	7.3877	1
natural product; putative inhibitor of MCL1	7.3593	1
inhibitor of BCL2 and BCL-xL	7.2869	1
inhibitor of p53 binding to mitochondria; inhibitor of HSP70	7.2221	1
modulator of voltage-dependent anion channels; inhibitor of solute carrier SLC7A11	7.1689	1
inhibitor of sphingosine 1-phosphate receptor 2	7.0707	1
inhibitor of 26S proteasome	7.0167	1
inhibitor of hepatocyte nuclear factor 4 alpha	6.9764	1
cardiac glycoside; inhibitor of the Na+/K+-ATPase	6.9611	1
synthetic lethal with HRAS in engineered cells; inhibitor of GPX4	6.9287	1
inhibitor of lysine specific demethylases	6.9286	1
inhibitor of HSP90alpha and HSP90beta	6.9022	1
pyrimidine analog; inhibitor of thymidylate synthase	6.8322	1
inhibitor of mitochondrial ATP synthase	6.8118	1
inhibitor of cyclooxygenase-2 (COX2)	6.7663	1
inhibitor of PI3K catalytic subunit gamma	6.7271	1
inhibitor of TTK protein kinase	6.632	1
inhibitor of VEGFR 1/2	6.4923	1
inhibitor of 20S proteasome at the chymotrypsin-like proteolytic (beta-5) site	6.4763	1
agonist of glucocorticoid receptor	6.2738	1
inhibitor of CDK1/cyclin B and CDK5/p35 complexes	6.2544	1
inhibitor of retinoid X receptors	6.2429	1
inhibitor of AKT1/2/3 and S6K	6.17	1
inhibitor of RAC1-GEF interaction; prevents Rac1 activation by Rac-specific guanine nucleotide exchange factors (GEFs) TrioN and Tiam1	6.1021	1
inhibitor of JAK/STAT signaling	6.1012	1
inhibitor of VEGFRs	6.0907	1
aphrocallistin derivative	5.99	1
inhibitor of mTORC1 and mTORC2	5.9751	1
inhibitor of the tyrosine-protein kinase receptor UFO	5.9437	1
inhibitor of MET and VEGFR2	5.8974	1
activator of smoothened receptor	5.8109	1
agonist of vitamin D receptor	5.7755	1
inhibitor of p53-MDM2 interaction	5.7533	1
inhibitor of DNA-PK, PI3K p110 delta, mTORC1, and catalytic subunits of PI3K	5.6938	1
inhibitor of c-KIT, PDGFRA, and PDGFRB	5.6587	1
inhibitor of GSK3 beta	5.5523	1
inhibitor of sphingosine kinase 1	5.4769	1
inhibitor of insulin-like growth factor 1 receptor	5.4558	1
inhibitor of sphingosine 1-phosphate receptor	5.3586	1
product of diversity oriented synthesis; inhibitor of leukemic stem cells	5.305	1
inhibitor of DNA-dependent protein kinase	5.2376	1
antagonist of retinoic acid receptor beta	5.2298	1
inhibitor of dihydrofolate reductase	5.1704	1
inhibitor of aurora kinases	5.1459	1
inhibitor of leucine aminopeptidase 3 (LAP), puromycin-sensitive aminopeptidase (PuSA), and aminopeptidase N	5.1386	1
inhibitor of AKT1	5.1275	1
inhibitor of receptor-interacting protein kinase 1; inhibitor of the necroptosis cell death pathway	5.0681	1
inhibitor of p53-dependent signaling	5.0537	1
natural product; inhibitor of RNA polymerase II	5.0381	1
inhibitor of survivin expression	4.9567	1
inhibitor of serine/threonine-protein kinase ATR	4.9362	1
inhibitor of cellular respiration	4.9348	1
inhibitor of pyruvate dehydrogenase kinase 2	4.9181	1
inhibitor of HSP70	4.9045	1
putative inhibitor of IDH1 R132H	4.8909	1
inhibitor of ALK and ALK-NPM fusion protein	4.8691	1
inhibitor of PI3K and mTOR kinase activity	4.8489	1
inhibitor of breast cancer resistance protein multidrug transporter (BCRP)	4.735	1
inhibitor of fatty acid amide hydrolase	4.7018	1
binder of menin; inhibitor of menin-MLL fusion protein	4.6965	1
inhibitor of insulin-like growth factor 1 receptor (IGF1R) and insulin receptor (INSR)	4.6944	1
