# Supplementary material for: Inhibition of iRhom1 by CD44-targeting nanocarrier for improved cancer immunochemotherapy
Source: Nat Commun. 2024 Jan 4;15:255. doi: 10.1038/s41467-023-44572-6 (PMC10766965; doi:10.1038/s41467-023-44572-6)
Supplement: Supplementary file 5 — Supplementary Data 2 [file 41467_2023_44572_MOESM5_ESM.xlsx]

## Sheet: Supplementary table 2_0811
	X1	cpd_name	correl_direction	pearson_correlation	correlation_zscore	context
1	3605	GSK461364	sensitivity with low expression	0.47752	14.423	all_CCLs
2	5274	triazolothiadiazine	sensitivity with low expression	0.45417	13.892	all_CCLs
3	6039	BRD-K70511574	sensitivity with low expression	0.45505	13.705	all_CCLs
4	7063	vincristine	sensitivity with low expression	0.43848	13.477	all_CCLs
5	8424	LY-2183240	sensitivity with low expression	0.43978	13.223	all_CCLs
6	8756	BI-2536	sensitivity with low expression	0.43278	13.162	all_CCLs
7	9305	KX2-391	sensitivity with low expression	0.4384	13.074	all_CCLs
8	10891	parbendazole	sensitivity with low expression	0.42344	12.837	all_CCLs
9	13777	PX-12	sensitivity with low expression	0.42268	12.481	all_CCLs
10	14060	rigosertib	sensitivity with low expression	0.42371	12.45	all_CCLs
11	15640	BRD-K66453893	sensitivity with low expression	0.41387	12.288	all_CCLs
12	15662	ceranib-2	sensitivity with low expression	0.40783	12.286	all_CCLs
13	16210	etoposide	sensitivity with low expression	0.40934	12.229	all_CCLs
14	16985	SB-225002	sensitivity with low expression	0.40331	12.155	all_CCLs
15	17004	ML311	sensitivity with low expression	0.40396	12.154	all_CCLs
16	19683	chlorambucil	sensitivity with low expression	0.40581	11.925	all_CCLs
17	20884	KW-2449	sensitivity with low expression	0.39736	11.834	all_CCLs
18	21824	alisertib	sensitivity with low expression	0.39584	11.761	all_CCLs
19	22548	topotecan	sensitivity with low expression	0.39028	11.708	all_CCLs
20	23003	nakiterpiosin	sensitivity with low expression	0.39509	11.676	all_CCLs
21	23662	YK 4-279	sensitivity with low expression	0.39029	11.628	all_CCLs
22	23721	manumycin A	sensitivity with low expression	0.39286	11.625	all_CCLs
23	24630	decitabine	sensitivity with low expression	0.38737	11.567	all_CCLs
24	24837	CD-437	sensitivity with low expression	0.39139	11.554	all_CCLs
25	25148	doxorubicin	sensitivity with low expression	0.38417	11.532	all_CCLs
26	25210	cytarabine hydrochloride	sensitivity with low expression	0.38883	11.528	all_CCLs
27	28482	isoevodiamine	sensitivity with low expression	0.38227	11.333	all_CCLs
28	29164	KPT185	sensitivity with low expression	0.43816	11.298	all_CCLs
29	31440	clofarabine	sensitivity with low expression	0.37416	11.171	all_CCLs
30	31587	SR-II-138A	sensitivity with low expression	0.37267	11.164	all_CCLs
31	34968	Merck60	sensitivity with low expression	0.37089	10.995	all_CCLs
32	36762	FQI-2	sensitivity with low expression	0.36643	10.91	all_CCLs
33	38483	entinostat	sensitivity with low expression	0.36978	10.834	all_CCLs
34	38731	indisulam	sensitivity with low expression	0.37743	10.823	all_CCLs
35	40931	gemcitabine	sensitivity with low expression	0.37896	10.732	all_CCLs
36	41851	BRD-K61166597	sensitivity with low expression	0.37468	10.692	all_CCLs
37	42036	barasertib	sensitivity with low expression	0.3647	10.684	all_CCLs
38	44039	NSC95397	sensitivity with low expression	0.38037	10.604	all_CCLs
39	44659	CR-1-31B	sensitivity with low expression	0.35734	10.58	all_CCLs
40	45237	mitomycin	sensitivity with low expression	0.35937	10.559	all_CCLs
41	45950	LRRK2-IN-1	sensitivity with low expression	0.42014	10.532	all_CCLs
42	47630	MK-1775	sensitivity with low expression	0.36055	10.469	all_CCLs
43	50192	CHM-1	sensitivity with low expression	0.35315	10.379	all_CCLs
44	52039	ciclopirox	sensitivity with low expression	0.34985	10.319	all_CCLs
45	53292	narciclasine	sensitivity with low expression	0.35604	10.278	all_CCLs
46	53728	NVP-231	sensitivity with low expression	0.35078	10.264	all_CCLs
47	54713	GW-843682X	sensitivity with low expression	0.36071	10.233	all_CCLs
48	55194	PHA-793887	sensitivity with low expression	0.34628	10.217	all_CCLs
49	56570	TPCA-1	sensitivity with low expression	0.34574	10.174	all_CCLs
50	57454	JQ-1	sensitivity with low expression	0.34453	10.148	all_CCLs
51	57512	paclitaxel	sensitivity with low expression	0.34811	10.146	all_CCLs
52	58927	BRD-K34222889	sensitivity with low expression	0.34556	10.104	all_CCLs
53	61909	tacedinaline	sensitivity with low expression	0.4018	10.013	all_CCLs
54	63436	apicidin	sensitivity with low expression	0.33782	9.9703	all_CCLs
55	64346	PRIMA-1	sensitivity with low expression	0.35056	9.945	all_CCLs
56	68790	I-BET151	sensitivity with low expression	0.33338	9.8285	all_CCLs
57	68853	phloretin	sensitivity with low expression	0.33883	9.827	all_CCLs
58	70960	PF-184	sensitivity with low expression	0.33933	9.7728	all_CCLs
59	71638	ISOX	sensitivity with low expression	0.335	9.7566	all_CCLs
60	75534	cucurbitacin I	sensitivity with low expression	0.33556	9.6615	all_CCLs
61	76899	axitinib	sensitivity with low expression	0.33003	9.6308	all_CCLs
62	78186	SB-743921	sensitivity with low expression	0.32495	9.602	all_CCLs
63	84821	SN-38	sensitivity with low expression	0.35013	9.4562	all_CCLs
64	88346	3-Cl-AHPC	sensitivity with low expression	0.32073	9.3859	all_CCLs
65	89748	GSK525762A	sensitivity with low expression	0.31903	9.3555	all_CCLs
66	92858	belinostat	sensitivity with low expression	0.44125	9.2962	all_CCLs
67	101215	dacarbazine	sensitivity with low expression	0.31467	9.1435	all_CCLs
68	101662	tivantinib	sensitivity with low expression	0.43711	9.1357	all_CCLs
69	102095	teniposide	sensitivity with low expression	0.42122	9.1283	all_CCLs
70	102750	STF-31	sensitivity with low expression	0.31799	9.1169	all_CCLs
71	106933	curcumin	sensitivity with low expression	0.31095	9.0447	all_CCLs
72	112525	necrosulfonamide	sensitivity with low expression	0.37159	8.9507	all_CCLs
73	114303	NSC48300	sensitivity with low expression	0.30701	8.9224	all_CCLs
74	114555	ruxolitinib	sensitivity with low expression	0.30724	8.9183	all_CCLs
75	115471	COL-3	sensitivity with low expression	0.35887	8.9039	all_CCLs
76	116736	PL-DI	sensitivity with low expression	0.31002	8.8839	all_CCLs
77	118721	vorinostat	sensitivity with low expression	0.30754	8.8535	all_CCLs
78	119695	crizotinib	sensitivity with low expression	0.30634	8.8395	all_CCLs
79	119937	OSI-930	sensitivity with low expression	0.33429	8.8362	all_CCLs
80	120487	ML239	sensitivity with low expression	0.30486	8.8275	all_CCLs
81	120745	piperlongumine	sensitivity with low expression	0.30418	8.8233	all_CCLs
82	121457	KU-60019	sensitivity with low expression	0.30328	8.8122	all_CCLs
83	124458	momelotinib	sensitivity with low expression	0.30886	8.7672	all_CCLs
84	125446	sotrastaurin	sensitivity with low expression	0.35771	8.7531	all_CCLs
85	125762	NSC632839	sensitivity with low expression	0.30123	8.7486	all_CCLs
86	127685	leptomycin B	sensitivity with low expression	0.2948	8.7213	all_CCLs
87	147677	BRD-K80183349	sensitivity with low expression	0.29442	8.4571	all_CCLs
88	149907	StemRegenin 1	sensitivity with low expression	0.29247	8.4301	all_CCLs
89	157580	GW-405833	sensitivity with low expression	0.28926	8.3371	all_CCLs
90	159152	avrainvillamide	sensitivity with low expression	0.33916	8.3194	all_CCLs
91	159954	pazopanib	sensitivity with low expression	0.28822	8.3107	all_CCLs
92	160990	FQI-1	sensitivity with low expression	0.38333	8.2984	all_CCLs
93	164039	PF-573228	sensitivity with low expression	0.28598	8.2634	all_CCLs
94	164683	ABT-737	sensitivity with low expression	0.29775	8.256	all_CCLs
95	165389	obatoclax	sensitivity with low expression	0.28347	8.2486	all_CCLs
96	166205	CCT036477	sensitivity with low expression	0.2857	8.2391	all_CCLs
97	167868	TG-101348	sensitivity with low expression	0.28613	8.2205	all_CCLs
98	172759	cerulenin	sensitivity with low expression	0.28401	8.1666	all_CCLs
99	175269	pevonedistat	sensitivity with low expression	0.28661	8.1397	all_CCLs
100	176048	AZD7762	sensitivity with low expression	0.27916	8.1315	all_CCLs
101	178727	BIX-01294	sensitivity with low expression	0.28214	8.1047	all_CCLs
102	182858	NSC19630	sensitivity with low expression	0.32917	8.0617	all_CCLs
103	183244	LBH-589	sensitivity with low expression	0.27808	8.0577	all_CCLs
104	184331	Compound 23 citrate	sensitivity with low expression	0.28457	8.0466	all_CCLs
105	188599	navitoclax	sensitivity with low expression	0.2775	8.0047	all_CCLs
106	188760	BRD-K66532283	sensitivity with low expression	0.28473	8.0031	all_CCLs
107	190380	GSK461364	sensitivity with low expression	0.30975	7.9875	not_haematopoietic_and_lymphoid_tissue
108	193156	olaparib	sensitivity with low expression	0.27504	7.96	all_CCLs
109	197458	Compound 7d-cis	sensitivity with low expression	0.29349	7.9199	all_CCLs
110	198558	SCH-79797	sensitivity with low expression	0.27242	7.9098	all_CCLs
111	199655	MGCD-265	sensitivity with low expression	0.27356	7.9	all_CCLs
112	204137	neuronal differentiation inducer III	sensitivity with low expression	0.27174	7.8592	all_CCLs
113	204715	docetaxel	sensitivity with low expression	0.39034	7.8534	all_CCLs
114	216038	omacetaxine mepesuccinate	sensitivity with low expression	0.31306	7.7541	all_CCLs
115	216975	WP1130	sensitivity with low expression	0.27263	7.7462	all_CCLs
116	220096	PF-3758309	sensitivity with low expression	0.373	7.7196	all_CCLs
117	222818	gossypol	sensitivity with low expression	0.27336	7.697	all_CCLs
118	222877	ML210	sensitivity with low expression	0.27046	7.6965	all_CCLs
119	223719	ABT-199	sensitivity with low expression	0.33692	7.6896	all_CCLs
120	223975	MST-312	sensitivity with low expression	0.26721	7.6876	all_CCLs
121	225473	SU11274	sensitivity with low expression	0.26858	7.6747	all_CCLs
122	227933	bardoxolone methyl	sensitivity with low expression	0.28285	7.6546	all_CCLs
123	232446	BI-2536	sensitivity with low expression	0.28919	7.6185	not_haematopoietic_and_lymphoid_tissue
124	236023	daporinad	sensitivity with low expression	0.28371	7.5901	all_CCLs
125	239129	serdemetan	sensitivity with low expression	0.27115	7.5652	all_CCLs
126	239658	NVP-BSK805	sensitivity with low expression	0.26399	7.5612	all_CCLs
127	244092	B02	sensitivity with low expression	0.26581	7.5279	all_CCLs
128	247169	PAC-1	sensitivity with low expression	0.26737	7.5046	all_CCLs
129	248967	zebularine	sensitivity with low expression	0.25943	7.4906	all_CCLs
130	258341	tacrolimus	sensitivity with low expression	0.26417	7.4201	all_CCLs
131	258826	Ki8751	sensitivity with low expression	0.26255	7.4165	all_CCLs
132	259631	KX2-391	sensitivity with low expression	0.28441	7.4105	not_haematopoietic_and_lymphoid_tissue
133	262836	Mdivi-1	sensitivity with low expression	0.25884	7.3877	all_CCLs
134	263411	BRD-A94377914	sensitivity with low expression	0.34893	7.3839	all_CCLs
135	266891	marinopyrrole A	sensitivity with low expression	0.31685	7.3593	all_CCLs
136	268301	ceranib-2	sensitivity with low expression	0.27933	7.3497	not_haematopoietic_and_lymphoid_tissue
137	270715	ELCPK	sensitivity with low expression	0.35556	7.3329	all_CCLs
138	277472	TW-37	sensitivity with low expression	0.25689	7.2869	all_CCLs
139	280315	BRD-K13999467	sensitivity with low expression	0.255	7.2684	all_CCLs
140	284545	Repligen 136	sensitivity with low expression	0.26543	7.2409	all_CCLs
141	287402	pifithrin-mu	sensitivity with low expression	0.25298	7.2221	all_CCLs
142	288256	tipifarnib-P2	sensitivity with low expression	0.33389	7.2165	all_CCLs
143	293531	epigallocatechin-3-monogallate	sensitivity with low expression	0.26429	7.1829	all_CCLs
144	293658	tretinoin	sensitivity with low expression	0.25257	7.182	all_CCLs
145	295662	dinaciclib	sensitivity with low expression	0.34953	7.1692	all_CCLs
146	295722	erastin	sensitivity with low expression	0.24891	7.1689	all_CCLs
147	296790	BRD-K70511574	sensitivity with low expression	0.2764	7.1624	not_haematopoietic_and_lymphoid_tissue
148	305586	triazolothiadiazine	sensitivity with low expression	0.27059	7.1074	not_haematopoietic_and_lymphoid_tissue
149	305712	CAY10618	sensitivity with low expression	0.24522	7.1066	all_CCLs
150	311726	ML031	sensitivity with low expression	0.26232	7.0707	all_CCLs
151	315348	BIBR-1532	sensitivity with low expression	0.24582	7.0492	all_CCLs
152	320988	bortezomib	sensitivity with low expression	0.24639	7.0167	all_CCLs
153	325748	BRD-K41597374	sensitivity with low expression	0.24336	6.9889	all_CCLs
154	327911	BRD-K28456706	sensitivity with low expression	0.24609	6.9764	all_CCLs
155	328005	vincristine	sensitivity with low expression	0.26316	6.9758	not_haematopoietic_and_lymphoid_tissue
156	330600	ouabain	sensitivity with low expression	0.23968	6.9611	all_CCLs
157	336378	1S,3R-RSL-3	sensitivity with low expression	0.23861	6.9287	all_CCLs
158	336402	methylstat	sensitivity with low expression	0.28862	6.9286	all_CCLs
159	338034	tipifarnib-P1	sensitivity with low expression	0.24223	6.9198	all_CCLs
160	338767	alisertib	sensitivity with low expression	0.26577	6.9158	not_haematopoietic_and_lymphoid_tissue
161	341236	SNX-2112	sensitivity with low expression	0.23787	6.9022	all_CCLs
162	354456	fluorouracil	sensitivity with low expression	0.23811	6.8322	all_CCLs
163	354525	rigosertib	sensitivity with low expression	0.26687	6.8319	not_haematopoietic_and_lymphoid_tissue
164	358354	oligomycin A	sensitivity with low expression	0.23714	6.8118	all_CCLs
165	359078	alvocidib	sensitivity with low expression	0.33529	6.8079	all_CCLs
166	367165	valdecoxib	sensitivity with low expression	0.24124	6.7663	all_CCLs
167	374967	PIK-93	sensitivity with low expression	0.23779	6.7271	all_CCLs
168	381054	KU-55933	sensitivity with low expression	0.23531	6.6973	all_CCLs
169	384356	BRD1812	sensitivity with low expression	0.23593	6.6812	all_CCLs
170	394679	AZ-3146	sensitivity with low expression	0.23588	6.632	all_CCLs
171	405972	BRD-K92856060	sensitivity with low expression	0.23561	6.5803	all_CCLs
172	425588	brivanib	sensitivity with low expression	0.2308	6.4923	all_CCLs
173	429272	MLN2238	sensitivity with low expression	0.22478	6.4763	all_CCLs
174	435921	LY-2183240	sensitivity with low expression	0.25023	6.4474	not_haematopoietic_and_lymphoid_tissue
175	437294	GMX-1778	sensitivity with low expression	0.2247	6.4415	all_CCLs
176	437504	barasertib	sensitivity with low expression	0.24998	6.4406	not_haematopoietic_and_lymphoid_tissue
177	442799	BRD-K35604418	sensitivity with low expression	0.22669	6.4182	all_CCLs
178	443325	SB-225002	sensitivity with low expression	0.24485	6.416	not_haematopoietic_and_lymphoid_tissue
179	450374	RG-108	sensitivity with low expression	0.22337	6.3858	all_CCLs
180	467837	KPT185	sensitivity with low expression	0.28502	6.3144	not_haematopoietic_and_lymphoid_tissue
181	468589	parbendazole	sensitivity with low expression	0.24155	6.3114	not_haematopoietic_and_lymphoid_tissue
182	478164	dexamethasone	sensitivity with low expression	0.22218	6.2738	all_CCLs
183	483147	N9-isopropylolomoucine	sensitivity with low expression	0.22363	6.2544	all_CCLs
184	486074	bexarotene	sensitivity with low expression	0.22112	6.2429	all_CCLs
185	497791	KW-2449	sensitivity with low expression	0.23989	6.1989	not_haematopoietic_and_lymphoid_tissue
186	499490	sirolimus	sensitivity with low expression	0.21525	6.1927	all_CCLs
187	503014	ML162	sensitivity with low expression	0.21519	6.1794	all_CCLs
188	504314	topotecan	sensitivity with low expression	0.23652	6.1747	not_haematopoietic_and_lymphoid_tissue
189	505629	AT7867	sensitivity with low expression	0.21903	6.17	all_CCLs
190	523959	NSC23766	sensitivity with low expression	0.21575	6.1021	all_CCLs
191	524233	GSK-3 inhibitor IX	sensitivity with low expression	0.21736	6.1012	all_CCLs
192	527297	linifanib	sensitivity with low expression	0.21207	6.0907	all_CCLs
193	531929	sunitinib	sensitivity with low expression	0.21373	6.0742	all_CCLs
194	544351	SNS-032	sensitivity with low expression	0.21872	6.0312	all_CCLs
195	545296	nakiterpiosin	sensitivity with low expression	0.23387	6.028	not_haematopoietic_and_lymphoid_tissue
196	550227	ML311	sensitivity with low expression	0.22981	6.0112	not_haematopoietic_and_lymphoid_tissue
197	551558	niclosamide	sensitivity with low expression	0.21129	6.0066	all_CCLs
198	556559	BRD-K97651142	sensitivity with low expression	0.21392	5.99	all_CCLs
199	561162	OSI-027	sensitivity with low expression	0.20766	5.9751	all_CCLs
200	570827	R428	sensitivity with low expression	0.24686	5.9437	all_CCLs
201	585127	foretinib	sensitivity with low expression	0.20782	5.8974	all_CCLs
202	589420	cucurbitacin I	sensitivity with low expression	0.23146	5.8839	not_haematopoietic_and_lymphoid_tissue
203	600155	BMS-345541	sensitivity with low expression	0.20775	5.8501	all_CCLs
204	602038	linsitinib	sensitivity with low expression	0.20549	5.8442	all_CCLs
205	604818	YK 4-279	sensitivity with low expression	0.22449	5.8359	not_haematopoietic_and_lymphoid_tissue
206	613048	purmorphamine	sensitivity with low expression	0.21139	5.8109	all_CCLs
207	617926	axitinib	sensitivity with low expression	0.22486	5.7964	not_haematopoietic_and_lymphoid_tissue
208	621348	bendamustine	sensitivity with low expression	0.21265	5.7862	all_CCLs
209	625017	elocalcitol	sensitivity with low expression	0.20505	5.7755	all_CCLs
210	632533	nutlin-3	sensitivity with low expression	0.20364	5.7533	all_CCLs
211	644743	BMS-754807	sensitivity with low expression	0.20032	5.7183	all_CCLs
212	653173	PI-103	sensitivity with low expression	0.20022	5.6938	all_CCLs
213	660769	GW-843682X	sensitivity with low expression	0.22325	5.6723	not_haematopoietic_and_lymphoid_tissue
214	665054	BRD-K66453893	sensitivity with low expression	0.22059	5.6605	not_haematopoietic_and_lymphoid_tissue
215	665650	masitinib	sensitivity with low expression	0.20153	5.6587	all_CCLs
216	704647	CHIR-99021	sensitivity with low expression	0.19784	5.5523	all_CCLs
217	711454	CIL70	sensitivity with low expression	0.26368	5.5347	all_CCLs
218	716310	entinostat	sensitivity with low expression	0.2144	5.5223	not_haematopoietic_and_lymphoid_tissue
219	716536	AZD8055	sensitivity with low expression	0.19138	5.5217	all_CCLs
220	733955	SKI-II	sensitivity with low expression	0.19597	5.4769	all_CCLs
221	737596	BRD-K26531177	sensitivity with low expression	0.19965	5.4676	all_CCLs
222	741559	isoevodiamine	sensitivity with low expression	0.21148	5.4575	not_haematopoietic_and_lymphoid_tissue
223	742212	NVP-ADW742	sensitivity with low expression	0.194	5.4558	all_CCLs
224	744912	ML239	sensitivity with low expression	0.21181	5.4492	not_haematopoietic_and_lymphoid_tissue
225	754813	SR-II-138A	sensitivity with low expression	0.20775	5.4243	not_haematopoietic_and_lymphoid_tissue
226	756682	CD-437	sensitivity with low expression	0.20975	5.4197	not_haematopoietic_and_lymphoid_tissue
227	758369	STF-31	sensitivity with low expression	0.21248	5.4156	not_haematopoietic_and_lymphoid_tissue
228	767284	CR-1-31B	sensitivity with low expression	0.20895	5.3943	not_haematopoietic_and_lymphoid_tissue
229	782228	fingolimod	sensitivity with low expression	0.18979	5.3586	all_CCLs
230	790259	CIL56	sensitivity with low expression	0.25718	5.34	all_CCLs
231	791114	chlorambucil	sensitivity with low expression	0.21	5.3379	not_haematopoietic_and_lymphoid_tissue
232	796307	lenvatinib	sensitivity with low expression	0.1869	5.3257	all_CCLs
233	805369	BRD-K55116708	sensitivity with low expression	0.1912	5.305	all_CCLs
234	815423	mitomycin	sensitivity with low expression	0.20518	5.2819	not_haematopoietic_and_lymphoid_tissue
235	827799	manumycin A	sensitivity with low expression	0.20461	5.2545	not_haematopoietic_and_lymphoid_tissue
236	835397	KU 0060648	sensitivity with low expression	0.18468	5.2376	all_CCLs
237	838962	LE-135	sensitivity with low expression	0.1851	5.2298	all_CCLs
238	866118	methotrexate	sensitivity with low expression	0.18586	5.1704	all_CCLs
239	871199	CIL41	sensitivity with low expression	0.24944	5.1596	all_CCLs
240	875739	KU-0063794	sensitivity with low expression	0.18077	5.1503	all_CCLs
241	877867	VX-680	sensitivity with low expression	0.52732	5.1459	all_CCLs
242	881447	tosedostat	sensitivity with low expression	0.18558	5.1386	all_CCLs
243	885509	tivantinib	sensitivity with low expression	0.27959	5.1302	not_haematopoietic_and_lymphoid_tissue
244	886798	MK-2206	sensitivity with low expression	0.18715	5.1275	all_CCLs
245	887204	indisulam	sensitivity with low expression	0.20464	5.1266	not_haematopoietic_and_lymphoid_tissue
246	892297	BRD-A86708339	sensitivity with low expression	0.25922	5.1163	all_CCLs
247	904431	tigecycline	sensitivity with low expression	0.2443	5.0916	all_CCLs
248	908434	BRD-K11533227	sensitivity with low expression	0.18634	5.0836	all_CCLs
249	911887	SN-38	sensitivity with low expression	0.20721	5.0767	not_haematopoietic_and_lymphoid_tissue
250	912724	skepinone-L	sensitivity with low expression	0.25526	5.075	all_CCLs
251	913776	FQI-2	sensitivity with low expression	0.19537	5.073	not_haematopoietic_and_lymphoid_tissue
252	916208	necrostatin-1	sensitivity with low expression	0.18274	5.0681	all_CCLs
253	919339	BIRB-796	sensitivity with low expression	0.18631	5.0618	all_CCLs
254	920140	etoposide	sensitivity with low expression	0.19651	5.0603	not_haematopoietic_and_lymphoid_tissue
255	921680	niclosamide	sensitivity with low expression	0.19714	5.0573	not_haematopoietic_and_lymphoid_tissue
256	923478	pifithrin-alpha	sensitivity with low expression	0.17867	5.0537	all_CCLs
257	931339	triptolide	sensitivity with low expression	0.17702	5.0381	all_CCLs
258	961755	AZD1480	sensitivity with low expression	0.2569	4.9792	all_CCLs
259	973463	phloretin	sensitivity with low expression	0.19451	4.957	not_haematopoietic_and_lymphoid_tissue
260	973601	YM-155	sensitivity with low expression	0.18328	4.9567	all_CCLs
261	984623	ETP-46464	sensitivity with low expression	0.20798	4.9362	all_CCLs
262	985370	neopeltolide	sensitivity with low expression	0.32868	4.9348	all_CCLs
263	994571	AZD7545	sensitivity with low expression	0.17386	4.9181	all_CCLs
264	1001957	VER-155008	sensitivity with low expression	0.17189	4.9045	all_CCLs
265	1009279	BRD-A71883111	sensitivity with low expression	0.17281	4.8909	all_CCLs
266	1015429	Ch-55	sensitivity with low expression	0.17199	4.8796	all_CCLs
267	1019553	BRD6340	sensitivity with low expression	0.17142	4.8723	all_CCLs
268	1021360	NVP-TAE684	sensitivity with low expression	0.17303	4.8691	all_CCLs
269	1025322	tacedinaline	sensitivity with low expression	0.22574	4.8619	not_haematopoietic_and_lymphoid_tissue
270	1032641	NVP-BEZ235	sensitivity with low expression	0.19984	4.8489	all_CCLs
271	1042321	QW-BI-011	sensitivity with low expression	0.3134	4.8321	all_CCLs
272	1048282	BRD-K29313308	sensitivity with low expression	0.17193	4.8217	all_CCLs
273	1055405	MK-1775	sensitivity with low expression	0.18945	4.8094	not_haematopoietic_and_lymphoid_tissue
274	1058698	paclitaxel	sensitivity with low expression	0.18821	4.8037	not_haematopoietic_and_lymphoid_tissue
275	1059197	belinostat	sensitivity with low expression	0.26183	4.8029	not_haematopoietic_and_lymphoid_tissue
276	1070783	CIL55A	sensitivity with low expression	0.23057	4.7831	all_CCLs
277	1079083	CHM-1	sensitivity with low expression	0.18603	4.7691	not_haematopoietic_and_lymphoid_tissue
278	1099745	Ko-143	sensitivity with low expression	0.1672	4.735	all_CCLs
279	1107780	pazopanib	sensitivity with low expression	0.1841	4.7221	not_haematopoietic_and_lymphoid_tissue
280	1120378	PF-750	sensitivity with low expression	0.17549	4.7018	all_CCLs
281	1123784	MI-2	sensitivity with low expression	0.23727	4.6965	all_CCLs
282	1125090	BMS-536924	sensitivity with low expression	0.16705	4.6944	all_CCLs
