# Supplementary material for: Inhibition of iRhom1 by CD44-targeting nanocarrier for improved cancer immunochemotherapy
Source: Nat Commun. 2024 Jan 4;15:255. doi: 10.1038/s41467-023-44572-6 (PMC10766965; doi:10.1038/s41467-023-44572-6)
Supplement: Supplementary file 7 — Source Data [file 41467_2023_44572_MOESM7_ESM.xlsx]

## Sheet: Fig. 1c, Supplementary Fig. 5b
MTT assay of siiRhom1/siiRhom2 KD
		4T1 iRhom1 KD-DOX																				CT26 iRhom1 KD-CPT-SAHA
	Drug Conc.(µM)	siCT						siiRhom1						siiRhom2							Drug Conc.(µM)	siCT						siiRhom1						siiRhom2
	0	92.3864	108.693	104.205	92.6705	100.17	98.6932	93.7491	84.4942	93.3153	93.6689	86.3806	91.2521	92.2353	99.1176	100.235	98.6471	102.941	99.9412		0	113.795	102.53	108.072	112.349	106.626	110.482	91.195	89.0566	85.2516	82.327	79.5597	85.4088	102.331	99.5092	102.025	98.2822	106.074	108.834
	0.03125	92.2727	94.4886	127.954	94.6023	97.4432	95.2273	72.5065	84.7677	80.2877	84.2372	84.2962	81.7614	102.294	99	92.2941	90	97.5882	94.8824		0.0625	89.2771	95.3615	85.1205	92.1687	107.289	95.6626	84.7799	77.8616	77.3585	89.2453	79.7484	88.8679	83.865	84.2331	91.7791	93.681	93.5583	96.8712
	0.0625	78.4659	77.8977	84.8295	84.6023	89.6023	92.3864	76.6918	80.7003	76.8097	66.9653	77.3992	76.515	90.5882	87.7059	76.6471	82	86.8824	91.7647		0.125	100.361	82.8313	72.2289	93.4337	95.241	93.4337	75.1572	71.5723	76.7296	80.7547	77.8616	82.956	96.319	85.0307	73.2515	84.0491	91.7791	96.0123
	0.125	79.7727	77.7273	78.125	70.5682	83.3523	81.9318	71.5633	75.8076	68.9106	70.3254	64.5107	65.7486	81.8235	75.0588	78.3529	77.5882	83.2941	83		0.25	89.6988	77.2289	79.2771	85.1807	92.0482	81.3855	74.5283	74.7799	72.7673	81.6352	82.6415	72.7673	71.1043	68.5276	70.4908	68.773	78.2822	80.4295
	0.25	77.3295	64.2045	71.9318	70.7955	74.7727	75.2841	70.738	63.8034	59.8538	44.6074	59.0285	60.0307	74.6471	72.4706	72.1765	74	81.8235	81.4118		0.5	88.6145	74.8193	74.759	84.6988	85	77.6506	65.7862	66.4151	76.7296	58.1132	67.3585	60.6289	68.773	69.6319	65.6442	66.8098	73.2515	75.6442
	0.5	68.2955	65.1705	69.2045	65	69.1477	70	41.1884	54.2325	58.4178	42.7211	43.6053	51.4831	74.8824	73.1176	74	75.8824	81.7647	80.7647		1	88.7952	73.7952	74.6385	82.0482	74.6988	77.7108	70.7547	67.8616	61.761	70.5031	66.6038	51.195	70.7976	68.5276	75.1534	66.9939	76.1963	80.1227
	1	65	65.9659	69.6023	65.2273	69.7727	73.2386	52.464	53.1714	39.4365	36.0764	36.4301	33.3648	75.3529	71.5294	69.9412	70.8824	75.0588	74.5882		2.5	79.0964	76.506	85.7831	80.9036	75.1807	77.6506	62.3899	57.4843	49.2453	45.1572	40.8176	40.7547	73.2515	73.7423	72.6994	70.4295	73.1288	83.2515
	2	49.2045	52.1023	57.1591	56.1932	60.6818	58.0682	39.2941	35.6471	30.5294	32.6471	30.7647	30.2941	49.2941	55.6471	30.5294	42.6471	40.7647	50.2941		5	73.7349	62.5904	71.9879	74.4578	56.747	73.9157	28.4906	25.7862	26.9811	23.3333	26.2893	22.2013	69.0184	60	40.6135	44.6626	43.0061	40.3068
		MM468 iRhom1 KD-DOX																				HCT116 iRhom1 KD-CPT-SAHA
	Drug Conc.(µM)	siCT						siiRhom1						siiRhom2							Drug Conc.(µM)	siCT						siiRhom1						siiRhom2
	0	90.1203	95.0602	100.38	103.293	104.75	106.397	91.7256	79.5448	82.7745	87.2962	66.9948	89.4186	97.6581	71.9639	83.0044	95.5503	93.543			0	95.6547	86.5414	90.173	96.2028	99.9715	97.6418	80.7971	78.4414	87.8763	85.4491	88.1559	82.2986	103.687	107.58	85.495	99.869	109.452	96.575
	0.03125	90.2407	85.1805	99.924	80.874	91.007	87.2641	88.1267	88.6804	87.9422	78.8988	77.5146	74.1003	90.6323	92.2382	89.8294	83.7069	87.2198	84.4095		0.0625	87.0672	87.6661	81.8267	97.4733	78.6075	97.0241	75.229	86.4485	81.3742	82.0226	79.7287	87.1565	89.2137	81.0598	81.0598	94.4213	99.2862	101.89
	0.0625	82.8372	85.4972	89.487	90.8803	88.0937	86.3838	83.3282	74.008	77.976	71.3319	70.5014	70.1323	81.4988	86.1158	79.6922	84.6102	83.5062	80.3948		0.125	95.9012	84.4469	85.2704	98.746	92.6072	87.9656	80.4462	83.4444	82.5937	78.5961	83.8786	82.445	88.7301	90.9227	87.2912	82.2246	86.5414	100.246
	0.125	84.3572	84.9905	82.8372	84.8005	87.3338	86.7638	80.7444	74.1003	70.6859	76.7764	85.8197	64.8723	76.1793	79.6922	77.0826	86.3165	85.5135	83.5062		0.25	94.7782	95.6017	83.3988	86.2437	97.3236	95.452	64.8186	68.6734	74.7412	66.3177	66.8174	70.9578	74.2077	71.6725	74.5503	80.032	85.3081	96.4084
	0.25	86.5105	84.4839	79.4807	74.8575	80.114	82.2673	68.8404	63.3036	69.394	69.1172	62.0117	78.8065	78.6885	72.5661	91.3349	78.0863	78.287	77.183		0.5	86.6929	84.3721	83.4737	83.0245	91.2596	96.6498	48.5425	60.8923	43.0458	41.4753	50.2558	57.9655	70.0965	74.2077	69.5483	74.9615	81.0598	89.2137
	0.5	91.6403	77.7074	82.9639	74.3508	78.1507	74.5409	36.0812	37.0963	47.1547	32.39	39.0341	50.0154	65.8414	65.7411	74.7742	70.4583	75.3764	84.4095		1	71.1243	59.2703	72.2206	67.2186	65.3001	61.9426	50.6841	59.2505	56.7519	42.5461	42.5461	44.0452	75.2386	60.2658	64.9822	64.7576	75.9873	65.0571
	1	66.5041	72.8309	64.1545	58.2141	71.7606	66.3838	21.4088	21.0397	14.6724	20.9474	31.1904	17.2562	60.4216	60.1204	57.2098	61.626	79.7926	65.3396		2.5	65.5741	70.5076	70.7132	67.3557	60.161	59.4073	38.1915	28.6972	43.9024	34.3367	46.9006	35.1219	50.758	41.2502	55.6242	43.047	52.7045	42.8972
	2	27.5744	32.5142	40.9246	38.2077	45.6745	47.2641	28.8834	20.486	35.6198	12.1809	13.7496	20.2092	45.3663	51.0873	61.2245	51.8903	53.6969	60.2208		5	68.5891	57.8999	59.6129	45.4976	56.2553	49.3348	29.5538	25.1279	23.486	23.7716	12.1356	24.5568	48.8115	47.6886	50.5334	49.0361	44.1699	30.4698

## Sheet: Fig.1d
Induction of iRhom1 after various concentration of DOX or CPT-SAHA treatment
	4T1-DOX								CT26-CPT-SAHA
Dose	0	0.1	0.25	0.5	1	2	(µM)	Dose	0	0.25	0.5	1	2.5	5	(µM)
Rep 1	1	1.31189	1.43867	1.52803	3.17422	3.80765		Rep 1	1	2.61161	2.51611	3.40577	3.37643	3.48881
Rep 2	1	0.91214	1.04432	1.98916	3.58613	2.56065		Rep 2	1	1.48652	2.06648	3.9457	4.59728	8.20345
Rep 3	1	0.909878	0.932092	1.87459	2.0665	3.16851		Rep 3	1	0.674098	0.966083	1.41058	2.96781	2.86774
Rep 4	1	1.05885	1.40603	2.07	3.29	3.9		Rep 4	1	1.49	1.1	2.57	4.86	6.12

## Sheet: Fig.1f
KO of iRhom1 and its impact on MAPK14-HSP27 axis
CT26 Cell
Dotted area denote blots' imgages included in figure
	pMAPK14/MAPK14			pHSP27/HSP27
	WT	KO		WT	KO
Rep 1	1	0.650173	Rep 1	1	0.803
Rep 2	1	0.445905	Rep 2	1	0.802
Rep 3	1	0.768348	Rep 3	1	0.641
Rep 4	1	0.591038	Rep 4	1	0.608
Rep 5	1	0.66014	Rep 5	1	0.501

## Sheet: Fig.1g
OE of iRhom1 and its impact on MAPK14-HSP27 axis
CT26 Cell
Dotted area denote blots' imgages included in figure
	pMAPK14/MAPK14			pHSP27/HSP27
	WT	KO		WT	KO
Rep 1	1	2.50781	Rep 1	1	5.91135
Rep 2	1	1.06384	Rep 2	1	13.3288
Rep 3	1	1.26158	Rep 3	1	7.75917
Rep 4	1	1.99802	Rep 4	1	3.66572
Rep 5	1	1.41578	Rep 5	1	2.45305

## Sheet: Fig. 1h
Indcution of MAPK14-HSP27 axis in iRhom1 WT and KO cell line after CPT-SAHA treatment
Dotted area denote blots' imgages included in figure

## Sheet: Fig. 1i
MTT assay of iRhom1 WT/KO cell with or without MAPK14 KD
	Drug Conc.(µM)	CT26 WT+siCT						CT26 WT+siMAPK14						CT26 OE+siCT						CT26 OE+siMAPK14
	0	99.785	88.0702	92.1843	113.313	95.113	108.571	110.077	107.431	88.5777	87.387	92.1499	112.789	105.252	100.144	99.2774	115.256	107.358	106.152	93.7471	94.9203	92.2339	94.7924	90.705	104.77
	0.125	88.6281	106.2	85.002	106.2	107.107	109.826	113.848	105.843	81.2348	90.0992	103.33	107.233	110.363	91.5978	102.622	93.5797	90.4211	97.9769	112.19	94.3446	90.0592	105.474	98.9499	114.813
	0.25	79.9117	80.0512	85.8388	84.7231	85.1415	87.9308	80.9041	84.807	75.8765	75.5457	68.4675	75.4796	95.9331	89.5541	92.5888	89.3063	87.5722	96.8621	84.0467	74.0685	75.7955	73.4289	74.6442	80.3368
	0.5	80.5393	81.2366	79.6328	83.189	78.8657	81.5155	81.8302	84.4763	77.9272	74.2888	74.5535	80.441	90.9166	90.7308	82.6176	89.2444	83.6705	87.2626	78.354	75.028	72.5334	73.0451	75.2838	75.2838
	1	77.6106	84.5837	78.9355	79.563	86.6059	78.3776	72.635	64.0353	70.1213	68.4675	66.8137	67.9382	76.4244	76.4244	79.4591	77.1057	76.6102	76.4864	79.8891	74.5163	78.0342	74.3883	74.0046	85.9016
	2.5	77.8895	72.311	74.6121	76.7041	74.403	79.9814	53.6494	47.7618	49.151	43.7927	44.0573	44.4542	76.858	78.5921	75.6812	75	79.2733	73.8233	56.8626	52.769	53.5366	51.5537	58.4617	42.4071
	5	78.3079	72.6597	60.3173	61.2238	56.0637	63.0368	30.0992	27.85	26.1301	23.7486	20.3749	18.0595	78.2205	80.3881	79.583	78.7159	76.796	79.521	39.5288	34.3478	38.1216	45.6052	31.6614	37.9937
	10	36.9574	31.5184	29.4265	27.7529	29.7751	27.1254	11.9735	9.65821	10.6505	9.52591	8.86439	10.5843	61.1272	59.7027	67.9397	63.1709	55.5532	65.6482	13.7519	15.2231	13.2402	13.8159	13.0483	13.1763
	20	12.8305	12.97	10.7386	11.2267	11.4359	9.62287	8.99669	8.13671	9.2613	8.13671	7.93826	11.5766	18.9513	19.6325	17.8984	17.1552	18.6416	17.4649	6.26832	7.09983	6.33228	5.50077	5.43681	6.6521

## Sheet: Fig. 1j
MTT assay based synergy calculation between ivermectin(IVM) and DOX/CPT-SAHA on WT cell or iRhom1 KO cell
		KO						WT							CT26 WT
		Drug 1	Drug 2	Drug 1 Conc.(µM)	Drug 2 Conc.(µM)	Respnse(100-cell viability)		Drug 1	Drug 2	Drug 1 Conc.(µM)	Drug 2 Conc.(µM)	Respnse(100-cell viability)			Drug Conc.(µM)	IVM 0					IVM 1					IVM 2.5					IVM 5					IVM 10
		IVM	CPT-SAHA	0	0	-1.11168		IVM	CPT-SAHA	0	0	-15.3259			0	91.3848	118.273	137.673	96.5616	132.738	95.6839	96.7454	109.764	143.033	99.7235	108.062	106.19	103.723	123.123	85.8541	105.68	106.105	100.064	92.576	93.8524	60.9551	60.0149	53.0866	58.6577	73.8524
		IVM	CPT-SAHA	0	0.5	19.3584		IVM	CPT-SAHA	0	0.5	-8.50882			0.5	122.612	93.6822	98.1834	108.403	109.338	99.4193	69.347	87.9813	90.7807	110.955	81.0891	121.506	101	64.7522	59.3916	75.1329	67.0496	63.1355	68.8237	56.3284	58.6216	59.6426	58.1068	59.8085	66.1902
		IVM	CPT-SAHA	0	1	31.0501		IVM	CPT-SAHA	0	1	-9.50863			1	124.314	123.038	84.4927	82.9611	132.738	106.02	89.683	97.4261	116.401	84.0672	75.9392	70.7445	75.3925	59.4767	60.8381	67.3899	78.111	62.5271	62.7101	54.833	50.8339	56.705	56.6603	52.3655	67.3899
		IVM	CPT-SAHA	0	2.5	31.2327		IVM	CPT-SAHA	0	2.5	4.0604			2.5	96.4008	94.9096	99.4193	92.442	96.5263	101.936	100.745	90.3637	84.7479	59.0513	64.7841	66.0562	66.7496	64.7032	68.5811	58.5726	47.1261	35.769	42.5718	67.5601	41.806	31.5146	43.8481	58.3174	45.0479
		IVM	CPT-SAHA	0	5	56.3471		IVM	CPT-SAHA	0	5	6.71347			5	93.5035	98.1472	91.8102	95.9753	86.9964	84.0991	98.5322	84.0672	99.8085	75.218	69.298	69.5044	66.0647	57.6856	65.9434	40.4488	33.6822	27.2197	34.197	36.9602	32.9526	39.6426	38.7471	41.4295	26.2348
		IVM	CPT-SAHA	0	10	70.325		IVM	CPT-SAHA	0	10	18.6884			10	77.6324	71.2465	82.7016	92.442	82.5356	77.0049	61.6805	74.5331	82.876	73.0908	48.0621	57.6813	62.3612	50.7892	51.3891	41.8103	38.0217	28.5322	30.234	21.5146	27.09	25.5541	23.8162	24.5778	22.5803
		IVM	CPT-SAHA	0	25	86.0932		IVM	CPT-SAHA	0	25	70.0634			25	34.8777	32.0208	32.1953	23.8077	26.7815	36.8432	38.2897	22.7143	28.5003	22.5888	12.8483	10.3808	12.7632	15.7413	21.8677	6.89215	5.19039	6.5518	8.50883	5.95618	9.74048	8.20889	8.54924	8.54924	2.42289
		IVM	CPT-SAHA	1	0	1.31461		IVM	CPT-SAHA	1	0	-8.99001
		IVM	CPT-SAHA	1	0.5	22.7335		IVM	CPT-SAHA	1	0.5	8.07434			CT26 KO
		IVM	CPT-SAHA	1	1	30.625		IVM	CPT-SAHA	1	1	1.28057			Drug Conc.(µM)	IVM 0					IVM 1					IVM 2.5					IVM 5					IVM 10
		IVM	CPT-SAHA	1	2.5	32.0357		IVM	CPT-SAHA	1	2.5	12.6314			0	95.1287	105.088	97.5558	93.9375	113.848	109.549	101.255	92.9164	98.1919	91.5146	92.4463	99.3384	83.5567	87.9324	95.5095	75.6614	73.4355	86.3629	73.561	81.0492	65.6182	79.9403	68.9529	52.2012	64.137
		IVM	CPT-SAHA	1	5	47.7698		IVM	CPT-SAHA	1	5	11.655			0.5	77.3452	99.1278	77.207	84.0672	78.0259	79.5575	76.8347	86.1051	76.1051	67.7303	80.1085	69.1236	76.405	75.6796	52.1591	69.6976	74.0198	56.1942	63.6042	52.3267	64.1802	74.7562	55.0031	62.2835	56.5665
		IVM	CPT-SAHA	1	10	55.6111		IVM	CPT-SAHA	1	10	26.1629			1	78.7917	62.8802	65.1776	62.1464	63.6737	65.6839	80.9104	55.1287	72.2314	72.9207	70.1127	65.7732	68.5718	66.9645	79.3023	44.8467	53.8943	53.0714	42.9027	40.1522	47.2639	37.554	46.402	40.9669	34.3448
		IVM	CPT-SAHA	1	25	85.592		IVM	CPT-SAHA	1	25	70.2127			2.5	77.4665	62.8717	65.9796	68.7513	69.8809	68.5811	80.8296	65.6392	57.7218	67.0496	66.9645	43.1398	71.7294	60.1574	57.7218	56.3197	46.8093	52.0407	45.3796	30.7241	41.2179	58.741	32.6126	43.6474	38.0477
		IVM	CPT-SAHA	2.5	0	8.24334		IVM	CPT-SAHA	2.5	0	-5.39033			5	32.4059	46.1136	45.7286	50.3638	48.9938	67.475	48.5769	67.3899	43.9821	33.7269	64.5777	55.5584	79.3023	66.0242	66.1944	49.2862	40.2263	44.5094	36.8525	43.3141	35.9473	48.0045	29.1565	37.4717	27.8009
		IVM	CPT-SAHA	2.5	0.5	28.9119		IVM	CPT-SAHA	2.5	0.5	14.4522			10	25.1776	34.3672	28.277	26.7454	33.8077	52.7505	62.8717	43.0908	19.9745	43.2567	38.5812	24.6224	54.9628	35.6435	48.2323	11.5861	23.2319	28.7101	18.1732	31.3001	11.1356	9.45484	7.18576	16.692	10.2304
		IVM	CPT-SAHA	2.5	1	29.8551		IVM	CPT-SAHA	2.5	1	31.5218			25	14.1927	12.1549	10.919	14.3672	17.9004	13.0547	14.5458	15.9477	10.5424	17.9494	13.8694	10.251	15.4861	13.4439	8.679	18.8439	8.47562	7.3236	8.88706	8.31105	5.88151	7.36268	12.9192	9.83131	5.47007
		IVM	CPT-SAHA	2.5	2.5	39.5022		IVM	CPT-SAHA	2.5	2.5	36.2955
		IVM	CPT-SAHA	2.5	5	33.6686		IVM	CPT-SAHA	2.5	5	42.7521			4T1 WT
		IVM	CPT-SAHA	2.5	10	59.5916		IVM	CPT-SAHA	2.5	10	45.9434			Drug Conc.(µM)	IVM 0					IVM 1					IVM 2.5					IVM 5					IVM 10
		IVM	CPT-SAHA	2.5	25	87.6541		IVM	CPT-SAHA	2.5	25	85.2797			0	116.056	102.454	100.748	110.446	152.469	132.445	106.136	87.9507	95.2562	114.326	122.011	96.4896	101.897	120.596	89.3993	102.716	182.617	106.907	124.507	123.846	93.4857	150.556	221.071	105.861	110.669
		IVM	CPT-SAHA	5	0	21.986		IVM	CPT-SAHA	5	0	0.344616			0.05	103.032	93.5738	100.88	83.0021	104.774	114.562	95.8186	95.8444	85.2182	93.0361	82.8273	87.0209	93.7571	68.167	75.3376	67.422	93.0312	76.5265	62.8589	75.618	50.6039	48.4671	59.2402	43.0079	48.5562
		IVM	CPT-SAHA	5	0.5	30.8315		IVM	CPT-SAHA	5	0.5	34.5884			0.1	94.8644	91.2721	91.8677	92.6758	90.7004	79.9162	84.2353	87.2106	85.7875	94.2125	73.1309	79.5256	83.7002	70.0078	57.3646	51.7771	42.9877	67.1209	62.0565	50.3932	42.8254	46.0306	49.175	46.3867	63.0034
		IVM	CPT-SAHA	5	1	42.0088		IVM	CPT-SAHA	5	1	34.239			0.25	79.0468	70.4639	78.1293	88.3089	69.7785	79.9581	75.0763	66.8121	70.9867	70.6072	62.8273	72.5047	64.5351	52.6866	44.5134	36.5979	39.9503	38.3672	28.0878	31.6397	34.2781	39.0859	37.0381	28.5799	31.9632
		IVM	CPT-SAHA	5	2.5	53.7453		IVM	CPT-SAHA	5	2.5	49.6801			0.5	72.1035	75.223	72.4394	63.2146	45.6151	50.9129	54.5046	47.723	51.3283	51.4231	49.1461	50.0949	50.0949	42.6509	44.0478	22.9303	26.0034	26.8415	30.8459	32.2629	28.3737	18.9969	29.353	24.1891	18.2846
		IVM	CPT-SAHA	5	5	57.1623		IVM	CPT-SAHA	5	5	65.4984			1	59.1043	64.7172	58.3089	45.2559	55.9743	47.6803	47.2314	48.6527	27.704	27.6281	29.8482	29.6015	30.8349	21.7554	17.436	15.201	10.3585	10.6953	7.06348	14.5778	10.4214	10.8666	10.9556	11.9632	10.9556
		IVM	CPT-SAHA	5	10	77.3997		IVM	CPT-SAHA	5	10	67.9775			2	32.3418	40.9129	36.7495	33.5169	44.1455	41.0356	32.2598	28.0835	37.9507	20.2467	13.6812	25.9203	21.1195	16.8772	12.4073	5.38724	8.98339	8.21667	11.6623	3.09349	2.59089	5.8525	7.72221	3.98279	6.1478
		IVM	CPT-SAHA	5	25	89.6318		IVM	CPT-SAHA	5	25	93.3801
		IVM	CPT-SAHA	10	0	33.8301		IVM	CPT-SAHA	10	0	38.6867			4T1 KO
		IVM	CPT-SAHA	10	0.5	37.4421		IVM	CPT-SAHA	10	0.5	39.5261			Drug Conc.(µM)	IVM 0					IVM 1					IVM 2.5					IVM 5					IVM 10
		IVM	CPT-SAHA	10	1	50.6937		IVM	CPT-SAHA	10	1	43.2091			0	109.174	101.181	93.6266	89.9767	111.198	108.057	98.465	113.255	102.013	80.2013	87.8356	100.755	101.846	107.225	97.0391	91.1962	106.198	120.726	126.569	130.71	103.212	98.6416	104.431	125.606	95.8995
		IVM	CPT-SAHA	10	2.5	57.1467		IVM	CPT-SAHA	10	2.5	55.8932			0.05	51.3768	63.3232	60.7767	66.0395	70.9627	66.6337	70.3685	66.1074	65.0168	64.3456	69.3792	77.9362	70.3859	76.9838	78.563	67.7458	77.6944	77.6944	84.8006	62.6457	67.64	51.22	54.1907	50.8176	49.2942
		IVM	CPT-SAHA	10	5	64.3238		IVM	CPT-SAHA	10	5	72.1987			0.1	39.6077	43.1209	52.6279	48.893	45.7523	44.479	33.0197	40.5201	36.9966	47.651	46.4765	42.7013	44.547	52.5859	65.0612	58.0339	56.6917	58.7446	59.1394	48.978	54.8432	53.1675	46.0074	52.7866	53.5483
		IVM	CPT-SAHA	10	10	89.0603		IVM	CPT-SAHA	10	10	85.2763			0.25	36.8917	35.3116	33.1046	36.5	43.6302	39.4709	36.7546	31.7953	33.0537	39.4295	40.9396	42.6174	38.9262	41.6897	44.7691	42.4793	39.4789	35.7679	35.6099	30.4685	31.3825	36.2575	23.9939	37.3239	36.943
		IVM	CPT-SAHA	10	25	91.7071		IVM	CPT-SAHA	10	25	98.1059			0.5	41.0411	33.7837	30.3883	40.15	41.6779	37.8581	32.4256	34.396	36.3255	40.1007	44.8826	42.1141	45.2181	53.6123	59.6131	48.4011	52.0332	51.4015	49.9803	33.7984	30.8277	27.3784	20.4139	24.3862	19.642
		IVM	DOX	0	0	-1.03122		IVM	DOX	0	0	-16.4348			1	23.6137	31.1523	25.0407	26.3139	33.3593	33.3593	30.8976	29.6141	30.0336	36.6611	32.802	33.8087	41.2752	37.7418	32.2937	41.6897	38.3735	40.3474	38.5314	13.7108	20.1853	28.945	21.4041	25.6697	15.9959
		IVM	DOX	0	0.05	37.5042		IVM	DOX	0	0.05	2.94761			2	17.0502	9.60812	13.3267	15.3639	3.00347	8.60579	13.9372	25.6711	19.547	26.6778	26.0067	27.1812	23.3222	26.9246	24.5559	27.6352	28.109	25.3454	20.6869	10.49	6.50755	13.3084	14.8102	10.8709	7.6717
		IVM	DOX	0	0.1	53.9997		IVM	DOX	0	0.1	7.72391
		IVM	DOX	0	0.25	62.9124		IVM	DOX	0	0.25	22.8545
		IVM	DOX	0	0.5	62.5918		IVM	DOX	0	0.5	34.2809
		IVM	DOX	0	1	72.104		IVM	DOX	0	1	43.3279
		IVM	DOX	0	2	88.3295		IVM	DOX	0	2	62.4667
		IVM	DOX	1	0	-0.398332		IVM	DOX	1	0	-7.22291
		IVM	DOX	1	0.05	33.5056		IVM	DOX	1	0.05	3.10424
		IVM	DOX	1	0.1	59.4667		IVM	DOX	1	0.1	13.7276
		IVM	DOX	1	0.25	63.8992		IVM	DOX	1	0.25	27.3119
		IVM	DOX	1	0.5	63.7788		IVM	DOX	1	0.5	48.8216
		IVM	DOX	1	1	67.8869		IVM	DOX	1	1	60.2207
		IVM	DOX	1	2	81.1122		IVM	DOX	1	2	68.0848
		IVM	DOX	2.5	0	1.06003		IVM	DOX	2.5	0	-6.07876
		IVM	DOX	2.5	0.05	25.3504		IVM	DOX	2.5	0.05	18.578
		IVM	DOX	2.5	0.1	49.7256		IVM	DOX	2.5	0.1	27.2542
		IVM	DOX	2.5	0.25	58.2116		IVM	DOX	2.5	0.25	40.5866
		IVM	DOX	2.5	0.5	50.912		IVM	DOX	2.5	0.5	52.7931
		IVM	DOX	2.5	1	64.4157		IVM	DOX	2.5	1	74.1048
		IVM	DOX	2.5	2	74.4019		IVM	DOX	2.5	2	81.9989
		IVM	DOX	5	0	-15.08		IVM	DOX	5	0	-28.1186
		IVM	DOX	5	0.05	25.8838		IVM	DOX	5	0.05	24.9087
		IVM	DOX	5	0.1	43.6825		IVM	DOX	5	0.1	45.1329
		IVM	DOX	5	0.25	63.2391		IVM	DOX	5	0.25	65.0714
		IVM	DOX	5	0.5	52.8771		IVM	DOX	5	0.5	72.2232
		IVM	DOX	5	1	65.4694		IVM	DOX	5	1	88.4208
		IVM	DOX	5	2	77.5467		IVM	DOX	5	2	92.5314
		IVM	DOX	10	0	-5.55795		IVM	DOX	10	0	-36.3288
		IVM	DOX	10	0.05	45.3675		IVM	DOX	10	0.05	50.0249
		IVM	DOX	10	0.1	47.9294		IVM	DOX	10	0.1	49.6524
		IVM	DOX	10	0.25	66.8199		IVM	DOX	10	0.25	65.811
		IVM	DOX	10	0.5	75.4704		IVM	DOX	10	0.5	76.1606
		IVM	DOX	10	1	77.56		IVM	DOX	10	1	88.9675
		IVM	DOX	10	2	89.3663		IVM	DOX	10	2	94.7408

## Sheet: Fig. 1K
Co-IP between MAPK14 and iRhom1
Dotted area denote blots' imgages included in figure

## Sheet: Fig. 2b
CT26 WT/KO/Rescue Tumor growth curve on various mouse model
			Immunodeficient mice
		Day	KO				Control
		7	43.2	36.822	21.386	14.4	56.144	65.664	23.04	34.656
		10	76.832	91.2925	53.6625	43.218	128.335	129.96	75	74.431
		13	140.981	159.359	105.875	141.312	290.304	259.611	247.009	179.562
		16	375.757	301.857	195.76	284.435	502.347	473.468	483.979	391.897
			Immunocompetent mice
		Day	WT					Control Vector					KO
		7	23.04	21.6225	18.45	9.196	23.064	30.8025	25.725	33.934	34.2225	25.1125	18.259	23.12	25.92	17.7785	25.272
		10	67.968	114.376	80	42.4	88.4835	51.6375	58.19	54.208	38.988	59.904	21.4375	32.8	35.2	22.542	28.158
		13	178.537	246.402	164.775	156.325	196	199.119	176.157	159.359	137.312	132.618	15.376	22.6625	21.4375	20.23	17.408
		16	330.672	398.816	332.838	311.647	380.208	250.312	226.482	251.256	204.161	233.438	13.5	21.4375	4	13.5	14.8955
			Immunocompetent mice
		Day	WT					Rescue					KO
		7	32	27.436	28.0645	25.725	39.69	26.011	30.42	37.926	36.982	28.158	15.8565	26.6955	29.602	29.6595	32
		10	66.3255	50.625	53.802	75.429	82.8655	54.1205	78.416	68.75	70.304	56.448	32.8	39.69	52.65	68.75	56.3295
		13	146.072	139.264	158.438	134.54	111.6	83.106	121.086	113.49	89.376	90.75	44.5465	47.068	45.3005	33.6	34.4
		16	278.4	259.002	257.911	344.389	272	152.188	136.635	137.875	139.037	89.8	14.4	13.5	14.4	16.8175	17.918

## Sheet: Fig.2d
Antigen presentation of iRhom1 KO cell
		B16-OVA	B16-OVA+piRhom	B16-OVA+Blank Vector	B16-OVA KO	B16-OVA KO+piRhom	B16-OVA KO+Blank Vector
		1303	1064	1329	3949	2177	4317
		1509	1462	1362	3544	2559	2698
		1236	1149	1348	4001	2007	3001

[truncated: 60 more sheets: Fig. 2e, Fig. 2g, Fig. 2h, Fig. 2i, Fig. 2j, 2k, Fig. 3c-e, Fig. 3g, Fig. 3h, Fig. 3i, Fig. 4a, Fig. 4b, Fig.4c, Fig.4d, Fig. 4e, Fig. 4f, Fig.4h, Fig. 5b, Fig. 5d,5e, Fig. 5g, 5h, Fig. 5i, 5j …]
